# Supplementary material for: Comprehensive Analysis of Transcriptome and Metabolome Reveals the Flavonoid Metabolic Pathway Is Associated with Fruit Peel Coloration of Melon
Source: Molecules. 2021 May 10;26(9):2830. doi: 10.3390/molecules26092830 (PMC8126211; doi:10.3390/molecules26092830)
Supplement: Supplementary file 1 [file molecules-26-02830-s001.zip]

Archive with 13 entries (12 files):
- molecules-1183709-supplementary/
- molecules-1183709-supplementary/Figure S1 GO analysis of DEGs in W vs. B.docx
- molecules-1183709-supplementary/Table S1 Statistics of the readsí» quality in the RNA-Seq study.docx
- molecules-1183709-supplementary/Table S10 differentially expressed metabolites in B vs H.docx
- molecules-1183709-supplementary/Table S11-Pearson correlation (r2) between metabolites and genes.docx
- molecules-1183709-supplementary/Table S2 FPKMs and function annotation of genes in W vs B .docx
- molecules-1183709-supplementary/Table S3 FPKMs and function annotation of genes in W vs H.docx
- molecules-1183709-supplementary/Table S4 FPKMs and function annotation of genes in B vs H .docx
- molecules-1183709-supplementary/Table S5 GO annotation of differentially expressed genes in W vs B.docx
- molecules-1183709-supplementary/Table S6 GO annotation of differentially expressed genes in W vs H.docx
- molecules-1183709-supplementary/Table S7 GO annotation of differentially expressed genes in B vs H.docx
- molecules-1183709-supplementary/Table S8 differentially expressed metabolites in W vs B.docx
- molecules-1183709-supplementary/Table S9 differentially expressed metabolites in W vs H.docx
